# Supplementary material for: Assessing the Core Variables of Business Managers’ Intuitive Decision Ability: A Review and Analysis
Source: Behav Sci (Basel). 2022 Oct 24;12(11):409. doi: 10.3390/bs12110409 (PMC9687419; doi:10.3390/bs12110409)
Supplement: Supplementary file 1 [file behavsci-12-00409-s001.zip]

Archive with 1 entries (1 files):
- behavsci-1903858-supplementary.pdf
